# Supplementary material for: Piscivore-Prey Fish Interactions: Mechanisms behind Diurnal Patterns in Prey Selectivity in Brown and Clear Water
Source: PLoS One. 2014 Nov 7;9(11):e102002. doi: 10.1371/journal.pone.0102002 (PMC4224368; doi:10.1371/journal.pone.0102002)
Supplement: Data S1 — Data behind fig. 1 – 5 . (XLSX) [file pone.0102002.s001.xlsx]

## Sheet:  Fig 1a
Species	Brown	Clear
Perch	2	21
Perch	2	18
Perch	0	33
Perch	5	23
Perch	6	33
Perch	4	9
Perch	0	50
Perch	0	5
Perch	0	10
Perch	0	33
Perch	0	10
Perch	2	12
Perch	3	49
Perch	0	15
Perch	0	24
Perch	5	19
Roach	3	9
Roach	2	27
Roach	0	11
Roach	0	41
Roach	0	20
Roach	3	18
Roach	1	25
Roach	3	9
Roach	2	22
Roach	3	15
Roach	0	6
Roach	0	27
Roach	2	17

## Sheet: Fig 1b
Species	Brown	Clear
Perch	0	0
Perch	3	0
Perch	0	0
Perch	0	0
Perch	6	0
Perch	0	0
Perch	3	0
Perch	0	3
Perch	4	0
Perch	0	0
Perch	0	0
Perch	0	0
Perch	0	0
Perch	0	1
Perch	3	0
Perch	5	3
Roach	1	0
Roach	3	0
Roach	0	0
Roach	2	0
Roach	0	3
Roach	0	0
Roach	3	0
Roach	0	0
Roach	0	0
Roach	0	0
Roach	0	3
Roach	3	0
Roach	0	3
Roach	1	0
Roach	3	0
Roach	4	2

## Sheet: Fig 2a
	Lake Osbysjön		Brown water					Lake Västersjön		Clear water
	Perch		Roach					Perch		Roach
	Day	Night	Day	Night				Day	Night	Day	Night
Number of occurence	5	1	0	2				9	1	1	5
Prey count in stomachs	9	1	0	4				13	1	1	6
Proportion of prey counted in stomachs	0.473684	0.2	0	0.8				0.928571	0.142857	0.0714286	0.857143
Proportion of prey counted in stomachs (%)	47.3684	20	0	80				92.8571	14.2857	7.14286	85.7143
Prey weight (g) in stomachs	11.4	1.9	0	33.2				39.5	1.6	14.5	187.5
Proportion of prey weight (g) in stomachs	0.0500659	0.0541311	0	0.945869				0.731481	0.00846113	0.268519	0.991539
Proportion of prey weight (g) in stomachs (%)	5.00659	5.41311	0	94.5869				73.1481	0.846113	26.8519	99.1539
Total aboundance of prey taxa in lake	0.144414		0.122616					0.523272		0.476728
Ivlev`s selectivity index	0.532715	0.161392	-1	0.7342				0.279162	-0.571083	-0.739386	0.285196

## Sheet: Fig 3 a and b
Pikeperch ID	Light (Day or Night)	Visual range (m)	Prey taxa (Perch or roach)	Preys consumed counted	Manly Chesson-`s selectivity index
1	Day	0.25	Perch	1	0.304023
2	Day	0.25	Perch	0	0
3	Day	0.25	Perch	0	0
4	Day	0.25	Perch	0	0
5	Day	0.25	Perch	1	0.5
1	Night	0.25	Perch	0	0
2	Night	0.25	Perch	1	0.195837
3	Night	0.25	Perch	1	0.5
4	Night	0.25	Perch	2	0.695977
5	Night	0.25	Perch	1	0.195837
1	Day	0.25	Roach	2	0.695977
2	Day	0.25	Roach	2	1
3	Day	0.25	Roach	2	1
4	Day	0.25	Roach	2	1
5	Day	0.25	Roach	1	0.5
1	Night	0.25	Roach	2	1
2	Night	0.25	Roach	3	0.804163
3	Night	0.25	Roach	1	0.5
4	Night	0.25	Roach	1	0.304023
5	Night	0.25	Roach	3	0.804163
1	Day	0.5	Perch	2	1
2	Day	0.5	Perch	2	0.695977
3	Day	0.5	Perch	3	1
4	Day	0.5	Perch	3	1
5	Day	0.5	Perch	2	1
1	Night	0.5	Perch	1	0.121765
2	Night	0.5	Perch	3	0.5
3	Night	0.5	Perch	2	0.5
4	Night	0.5	Perch	1	0.121765
5	Night	0.5	Perch	2	0.357943
1	Day	0.5	Roach	0	0
2	Day	0.5	Roach	1	0.304023
3	Day	0.5	Roach	0	0
4	Day	0.5	Roach	0	0
5	Day	0.5	Roach	0	0
1	Night	0.5	Roach	4	0.878235
2	Night	0.5	Roach	3	0.5
3	Night	0.5	Roach	2	0.5
4	Night	0.5	Roach	4	0.878235
5	Night	0.5	Roach	3	0.642057
1	Day	2	Perch	2	1
2	Day	2	Perch	1	1
3	Day	2	Perch	1	1
4	Day	2	Perch	2	1
5	Day	2	Perch	1	1
2	Night	2	Perch	2	0.357943
3	Night	2	Perch	3	0.5
4	Night	2	Perch	1	0.195837
5	Night	2	Perch	4	0.637217
1	Day	2	Roach	0	0
2	Day	2	Roach	0	0
3	Day	2	Roach	0	0
4	Day	2	Roach	0	0
5	Day	2	Roach	0	0
2	Night	2	Roach	3	0.642057
3	Night	2	Roach	3	0.5
4	Night	2	Roach	3	0.804163
5	Night	2	Roach	3	0.362783

## Sheet: Fig 4a
		Visual range
	Species	0.5	2
	Perch	5	1
	Perch	4	1
	Perch	5	5
	Perch	4	1
	Perch	5	1
	Perch	2	1
	Roach	6	1
	Roach	3	2
	Roach	7	1
	Roach	6	2
	Roach	7	5
	Roach	5	1

## Sheet: Fig 4b
	Visual Range
Species	0.5	2
Perch	3	1
Perch	4	1
Perch	5	1
Perch	4	1
Perch	3	1
Perch	2	1
Roach	1	1
Roach	2	0
Roach	3	0
Roach	2	0
Roach	1	0
Roach	3	0

## Sheet: Fig 4c
	Visual Range
Species	0.5	2
Perch	33.3333	100
Perch	25	100
Perch	20	100
Perch	25	100
Perch	0	100
Perch	50	100
Roach	0	0
Roach	0	0
Roach	0	0
Roach	0	0
Roach	100	0
Roach	0	0

## Sheet: Fig 4d
Visual range
0.5	2.0
0.08	0.04
0.1	0.07
0.07	0.06
0.08	0.07
0.08	0.04
0.07	0.06

## Sheet: Fig 5
	Visual Range
Species	0.5	2
Perch	0.07	0.12
Perch	0.12	0.08
Perch	0.08	0.11
Perch	0.09	0.07
Perch	0.11	0.11
Perch	0.14	0.1
Roach	0.11	0.37
Roach	0.11	0.36
Roach	0.13	0.28
Roach	0.14	0.58
Roach	0.12	0.41
Roach	0.09	0.31
